# Supplementary material for: Extracellular cap domain is an essential component of the TRPV1 gating mechanism
Source: Nat Commun. 2021 Apr 12;12:2154. doi: 10.1038/s41467-021-22507-3 (PMC8041747; doi:10.1038/s41467-021-22507-3)
Supplement: Supplementary file 3 — Source Data [file 41467_2021_22507_MOESM3_ESM.xls]

## Sheet: Figure 2
	Figure 2 panel e
	mV	sq TRPV1						mV	sq TRPV1 d606-628
	100	7	9	8.7	8.6	7.7		100	14	15	14.6	15.5	14.5	16		16	15
	90	6.6	7	7	7.1	6.1		90			13.8	14.2	12.9	15		13.4	14.3
	80	4.7	5.3	5.5	6.1	4.7		80	9	13.3	12.8	13		12.5		11.6	11.1
	70	3.8	3.9	4.3	4.9	3.7		70	8	11		8.9		11.2	10.6	9.3	9.8
	60	2.8	2.8	3	3.3	2.7		60	6.6					9	8.9	8	8.3
	50	2.2	1.8	2.1	2.4	1.4		50	6				7	7.1	6.8	6.4	7.1
	Figure 2 panel f
	sqTRPV1	sqTRPV1 d606-628
	4	0.8
	6	0.5
	1.9	0.85
	5.4	0.74
	1.8	0.72

## Sheet: Supplementary Figure 4
	Supplementary Figure 4 panel b left
	mV	sq TRPV1						mV	sq TRPV1 d606-628
	100	1.08	0.55	1.3	1	1.17		100	0.09	0.03	0.02	0.018	0.04
	90	0.89	0.44	0.56	1.3	0.55		90	0.11	0.045	0.024	0.016	0.035
	80	0.29	0.49	1	0.96	0.25		80	0.1	0.032	0.009	0.022	0.035
	70	0.37	0.41	1.4	0.6	0.25		70	0.014	0.02	0.006	0.01	0.026
	60	0.28	0.27	0.7	0.67	0.3		60	0.001	0.019	0.001	0.009	0.012
	50	0.1	0.37	0.48	0.4	0.17		50	0.002	0.011	0.001	0.006	0.01
	Supplementary Figure 4 panel b right
	mV	sq TRPV1						mV	sq TRPV1 d606-628
	100	1	1	1	1	1		100	1	1	1	1	1
	90	0.824074	0.8	0.430769	1.3	0.470085		90	1.22222	1.5	1.2	0.888889	0.875
	80	0.268519	0.890909	0.769231	0.96	0.213675		80	1.11111	1.06667	0.45	1.22222	0.875
	70	0.342593	0.745455	1.07692	0.6	0.213675		70	0.155556	0.666667	0.3	0.555556	0.65
	60	0.259259	0.490909	0.538462	0.67	0.25641		60	0.011111	0.633333	0.05	0.5	0.3
	50	0.092593	0.672727	0.369231	0.4	0.145299		50	0.022222	0.366667	0.05	0.333333	0.25
	Supplementary Figure 4 panel c
	200nM cap	200nM cap		2µM cap	2µM cap
	sq TRPV1	sq TRPV1 d606-628		sq TRPV1	sq TRPV1 d606-628
	-9	-14.75		-6.57333	-9.62
	-10.4	-14.2		-5.84667	-7.89667
	-8.4	-10.2		-8.96667	-11.4333
	-9	-14.5		-6.49	-7.44
	-10	-17.5		-5.77333	-8.65
	-12.5	-13		-7.43333	-10.2333
		-13.1
